# Supplementary material for: Safety, pharmacokinetics, and biological activity of CD4-mimetic BNM-III-170 in SHIV-infected rhesus macaques
Source: J Virol. 2025 Apr 7;99(5):e00062-25. doi: 10.1128/jvi.00062-25 (PMC12090809; doi:10.1128/jvi.00062-25)
Supplement: Table S1 — Uninfected and SHIV AD8-EO-infected rhesus macaque characteristics. [file jvi.00062-25-s0009.xlsx]

## Sheet: Sheet1
	Animal ID	Infection Status	Sex	Age (Months)	Annotated Symbol
	R10019	Uninfected	F	94.8
	R12047	Uninfected	M	66
	R14131	Uninfected	M	37.2
	R14094	Uninfected	F	38.4
	R15023	Uninfected	M	31.2
	14C013	SHIV AD8-EO-infected	F	63
	RYj17	SHIV AD8-EO-infected	F	47
	14C056	SHIV AD8-EO-infected	F	61
	34901	SHIV AD8-EO-infected	F	47
